# Supplementary material for: Emerging Artificial Intelligence (AI) Technologies Used in the Development of Solid Dosage Forms
Source: Pharmaceutics. 2022 Oct 22;14(11):2257. doi: 10.3390/pharmaceutics14112257 (PMC9694557; doi:10.3390/pharmaceutics14112257)
Supplement: Supplementary file 1 [file pharmaceutics-14-02257-s001.zip]

Archive with 1 entries (1 files):
- pharmaceutics-1956251-supplementary.xlsx
