# Supplementary material for: Emerging Artificial Intelligence (AI) Technologies Used in the Development of Solid Dosage Forms
Source: Pharmaceutics. 2022 Oct 22;14(11):2257. doi: 10.3390/pharmaceutics14112257 (PMC9694557; doi:10.3390/pharmaceutics14112257)
Supplement: Supplementary file 1 [file pharmaceutics-14-02257-s001.zip › pharmaceutics-1956251-supplementary.xlsx]

## Sheet: Sheet2
Key partnerships between AI and pharmaceutical companies
Pharmaceutical Company	AI Company	Sources
Rallybio	Exscientia	https://www.cipherbio.com/data-viz/organization/Rallybio/products
Sumitomo Dainippon Pharma	Exscientia	https://investors.exscientia.ai/press-releases/press-release-details/2021/exscientia-announces-second-molecule-created-using-ai-from-sumitomo-dainippon-pharma-collaboration-to-enter-phase-1-clinical-trial/Default.aspx
EQRX	Exscientia	https://www.eqrx.com/press-release/eqrx-and-exscientia-enter-strategic-drug-creation-development-and-commercialization-collaboration-to-accelerate-the-advancement-of-new-world-class-medicines/
EQRX	Insilico medicine	https://www.prnewswire.com/news-releases/insilico-medicine-announces-strategic-collaboration-with-eqrx-to-jointly-advance-ai-driven-drug-discovery-development-and-commercialization-for-multiple-targets-301509814.html
GT Apeiron Therapeutics	Exscientia	https://investors.exscientia.ai/press-releases/press-release-details/2021/exscientia-and-gt-apeiron-therapeutics-enter-oncology-joint-venture/Default.aspx
Bristol Myers squibb	Exscientia	https://www.businesswire.com/news/home/20210818005358/en/Bristol-Myers-Squibb-Exercises-Option-to-Develop-Exscientia%E2%80%99s-AI-designed-Immune-modulating-Drug-Candidate
Bristol Myers squibb	Owkin	https://owkin.com/publications-and-news/press-releases/owkin-announces-multi-year-clinical-data-science-strategic-collaboration-with-bristol-myers-squibb/
Bristol Myers squibb	Sirena	https://www.prnewswire.com/news-releases/sirenas-enters-into-multi-target-collaboration-with-bristol-myers-squibb-300596468.html
Bristol Myers squibb	Concert AI	https://www.concertai.com/news/2022/09/bristol-myers-squibb-and-concertai-advance-novel-oncology-accelerated-digital-clinical-trial-solution/
Bristol Myers squibb	Sensyne Health	https://markets.ft.com/data/announce/detail?dockey=1323-14729738-3TA4NH49COCPAG7POTU9PREIOM
Bristol Myers squibb	Schrödinger	https://www.fiercebiotech.com/medtech/schrodinger-s-house-pipeline-helps-fetch-2-7b-molecule-discovery-deal-bms
Evotec	Exscientia	https://www.evotec.com/en/investor-relations/news/p/evotec-and-exscientia-announce-start-of-human-clinical-trials-of-novel-immuno-oncology-drug-6045
Sanofi	Exscientia	https://www.sanofi.com/en/media-room/press-releases/2022/2022-01-07-06-00-00-2362917
Sanofi	Owkin	https://www.sanofi.com/en/media-room/press-releases/2021/2021-11-18-06-30-00-2336966
Sanofi	Recursion Pharmaceuticals	https://www.technologynetworks.com/genomics/news/recursion-announce-agreement-with-sanofi-genzyme-207032
Bayer	Exscientia	https://www.fiercebiotech.com/biotech/bayer-parts-ways-exscientia-leaving-one-target-ai-drug-hunters-hands
Bayer	Recursion Pharmaceuticals	https://ir.recursion.com/2021-12-06-Recursion-and-Bayer-Expand-Fibrosis-Collaboration-to-Include-Inferential-Search-Capabilities
Bayer	Xbird	https://pharmaphorum.com/views-analysis-digital/bayer-g4a-digital-health-startups/
Bayer	Sensyne Health	https://www.sensynehealth.com/newsroom/sensyne-health-signs-collaboration-agreement-with-bayer
Pfizer	Concert AI	https://www.concertai.com/news/2020/01/concerto-healthai-announces-expanded-collaboration-with-pfizer-to-accelerate-real-world-evidence-and-ai-technologies-for-additional-disease-areas/
Pfizer	Iktos	https://www.businesswire.com/news/home/20210302005501/en/Iktos-Announces-Collaboration-With-Pfizer-in-AI-for-Drug-Design
Pfizer	Insilico medicine	https://www.prnewswire.com/news-releases/insilico-enters-into-research-collaboration-with-pfizer-inc-to-explore-novel-data-and-artificial-intelligence-system-for-potential-therapeutic-targets-300986562.html
Pfizer	GNS Healthcare	https://www.gnshealthcare.com/gns-healthcare-study-with-pfizer-reveals-discovery-of-novel-clinical-risk-factors-driving-progression-to-type-2-diabetes-and-prediabetes/
ONO	Aria pharmaceuticals	https://ariapharmaceuticals.com/ono-pharmaceutical-woxar-drug-discovery-research-collaboration/
Pfizer	Saama	https://www.saama.com/news-post/how-a-novel-incubation-sandbox-helped-speed-up-data-analysis-in-pfizers-covid-19-vaccine-trial/
ONO	Iktos	https://www.businesswire.com/news/home/20220330005128/en/Iktos-Announces-a-Collaboration-With-Ono-in-Artificial-Intelligence-for-New-Drug-Design
ONO	Healx	https://www.ono-pharma.com/en/news/20210804.html
Jiangsu Hengrui Pharmaceuticals	Iktos	https://www.businesswire.com/news/home/20211208005454/en/Iktos-Announces-Deployment-of-Their-AI-for-Drug-Design-Software-Makya%E2%84%A2-by-Jiangsu-Hengrui-Pharmaceuticals-Co.-Ltd.
Merck KGaA	Iktos	https://www.emdgroup.com/en/news/collaboration-with-iktos-14-03-2019.html
Merck & Co.	Numerate	https://www.fiercebiotech.com/biotech/numerate-forms-drug-discovery-collaboration-merck-to-utilize-numerate-s-silico-drug-design
Merck & Co.	GNS Healthcare	https://globalventuring.com/corporate/gns-healthcare-gees-up-series-d-to-28m/
Janssen	Iktos	https://www.businesswire.com/news/home/20190429005046/en/Iktos-Announces-Research-Collaboration-with-Janssen-to-Utilize-Iktos%E2%80%99-Artificial-Intelligence-Technology-to-Increase-Speed-Efficiency-of-Small-Molecule-Drug-Discovery
Janssen	Winterlight labs	https://winterlightlabs.com/news/2017/01/05/janssen-feasibility-study
Teijin Pharma	Iktos	https://www.businesswire.com/news/home/20220404006084/en/Iktos-and-Teijin-Pharma-to-Co-Develop-New-Technology-for-Small-Molecule-Drug-Discovery
Boehringer Ingelheim	Insilico medicine	https://www.pharmaceutical-technology.com/news/insilico-medicine-boehringer-ai-deal/
Boehringer Ingelheim	Healx	https://healx.io/healx-joins-forces-with-boehringer-ingelheim-to-discover-new-treatment-approaches-for-rare-neurological-diseases/
Boehringer Ingelheim	Kairntech	https://www.prweb.com/releases/german_pharma_company_boehringer_ingelheim_licenses_ai_nlp_platform_from_kairntech/prweb16812864.htm
Amgen	GNS Healthcare	https://www.fiercebiotech.com/medtech/gns-healthcare-s-ai-patient-matching-platform-nets-23m-from-cigna-ventures-amgen-celgene
Arvinas	GNS Healthcare	https://www.prnewswire.com/news-releases/gns-healthcare-and-arvinas-enter-into-neuroscience-drug-discovery-collaboration-301540935.html
Takeda	Recursion Pharmaceuticals	https://www.biospace.com/article/releases/recursion-takeda-ink-90-million-ai-r-and-d-pact-/
Takeda	Schrödinger	https://www.takeda.com/newsroom/newsreleases/2017/takeda-and-schrodinger-announce-multi-year-multi-target-research-collaboration/
Genentech	GNS Healthcare	https://www.gnshealthcare.com/gns-healthcare-announces-collaboration-to-power-cancer-drug-development/
Genentech	Relay therapeutics	https://ir.relaytx.com/news-releases/news-release-details/relay-therapeutics-announces-worldwide-license-and-collaboration
Merck KGaA	Cyclica	https://cyclicarx.com/press-releases/merck-kgaa-darmstadt-germany-in-agreement-with-cyclica-for-ai-augmented-screening-platform-to-expand-research-capabilities/
Bayer	Schrödinger	https://www.businesswire.com/news/home/20200108005059/en/Schr%C3%B6dinger-and-Bayer-Collaborate-to-Co-Develop-de-novo-Design-Technology-to-Accelerate-Drug-Discovery
Bayer	Cyclica	https://cyclicarx.com/press-releases/cyclica-drives-drug-discovery-through-ai-augmented-integrated-network-of-cloud-based-technologies-together-with-bayer/
BASF	Nuritas	https://www.nuritas.com/2017/01/18/basf-and-nuritas-to-work-together/
Charles River Laboratories	Atomwise	https://www.atomwise.com/2019/01/11/charles-river-laboratories-and-atomwise-form-a-strategic-alliance-to-provide-integrated-artificial-intelligence-driven-drug-discovery/
Abbvie	Atomwise	https://www.biospace.com/article/atomwise-and-enamine-ai-driven-drug-screening-initiative/
Eli Lilly	Atomwise	https://www.atomwise.com/2019/06/03/atomwise-lilly-agreement/
Eli Lilly	AbCellera	https://www.businesswire.com/news/home/20220629005715/en/Lilly-to-Supply-an-Additional-150000-Doses-of-AbCellera-Discovered-Antibody-Bebtelovimab-to-the-U.S.-Government-in-Ongoing-Effort-to-Provide-COVID-19-Treatment-Options
Eli Lilly	Strateos	https://investor.lilly.com/news-releases/news-release-details/eli-lilly-and-company-collaboration-strateos-inc-launch-remote
Eli Lilly	Genesis Therapeutics	https://www.businesswire.com/news/home/20220503005444/en/Genesis-Therapeutics-Announces-Strategic-Collaboration-with-Lilly-to-Discover-Novel-Therapies-Using-the-Genesis-Molecular-AI-Platform
AstraZeneca	BenevolentAI	https://www.benevolent.com/news/benevolentai-achieves-third-milestone-in-its-ai-enabled-drug-discovery-collaboration-with-astrazeneca
AstraZeneca	Berg	https://www.berghealth.com/astrazeneca/
AstraZeneca	Deepmatter	https://www.deepmatter.io/pr_9_12_19-astrazeneca/
AstraZeneca	Gatehouse Bio	https://www.ns-healthcare.com/news/astrazeneca-gatehouse-bio-extend-partnership/#:~:text=Gatehouse%20Bio%20is%20a%20biotech,are%20linked%20to%20microvascular%20dysfunction.
Empirico	AbCellera	https://www.thepharmaletter.com/article/abcellera-and-empirico-collaboration
GSK	AbCellera	https://investors.abcellera.com/news/news-releases/2017/AbCellera-Launches-Antibody-Discovery-Collaboration-with-GSK/default.aspx
GSK	Insilico medicine	https://www.fiercebiotech.com/medtech/gsk-taps-baltimore-s-insilico-for-ai-based-drug-discovery
GSK	Exscientia	https://www.fiercebiotech.com/medtech/gsk-exscientia-ink-ai-based-drug-discovery-deal-worth-up-to-42m
GSK	Cloud Pharmaceuticals	https://pharmaphorum.com/news/gsk-ai-drug-design-cloud-pharmaceuticals/
Gilead	AbCellera	https://www.fiercebiotech.com/biotech/gilead-expands-abcellera-antibody-discovery-pact-to-access-rival-to-regeneron-s-mouse
Gilead	Insitro	https://www.gilead.com/news-and-press/press-room/press-releases/2019/4/gilead-and-insitro-announce-strategic-collaboration-to-discover-and-develop-novel-therapies-for-nonalcoholic-steatohepatitis
Ionis	Genuity	https://www.thejournalofprecisionmedicine.com/ionis-and-genuity-science-announce-agreement-designed-to-rapidly-translate-genomic-insights-into-therapeutics/
Abbvie	AiCure	https://aicure.com/news/aicure-announces-new-study-results-demonstrating-90-adherence-phase-2-abbvie-study/
Roche	DYNO	https://www.dynotx.com/dyno-therapeutics-enters-collaboration-and-license-agreement-with-roche-to-develop-next-generation-aav-gene-therapy-vectors-for-cns-diseases-and-liver-directed-therapies/
Optimvia	Ginkgo Biowork	https://www.prnewswire.com/news-releases/optimvia-and-ginkgo-bioworks-announce-partnership-to-manufacture-biosynthetic-heparin-301455332.html
Novo Nordisk	Ginkgo Biowork	https://www.prnewswire.com/news-releases/ginkgo-bioworks-and-novo-nordisk-to-collaborate-on-expression-systems-for-pharmaceutical-products-301562508.html
Moderna	AbCellera	https://investors.abcellera.com/news/news-releases/2021/AbCellera-Announces-Collaboration-with-Moderna-to-Discover-Therapeutic-Antibodies-for-mRNA-Medicines/default.aspx
Astellas Pharma	Biovista	https://www.biovista.com/biovista-announces-drug-repositioning-collaboration-astellas-pharma/
Alergan	NuMedii, Inc.	https://www.fiercebiotech.com/it/numedii-inc-announces-research-collaboration-allergan-to-explore-new-treatments-for-psoriasis
Bayer	Turbine	https://turbine.ai/news
Astellas Pharma	NuMedii, Inc.	https://numedii.com/numedii-announces-new-indications-discovery-collaboration-with-astellas/
Biogen	Genomics	https://www.labmate-online.com/news/news-and-views/5/genomics-plc/genomics-and-biogen-collaborate-on-refining-drug-targets/36606
Janssen	BenevolentAI	https://www.prnewswire.com/news-releases/british-artificial-intelligence-firm-announces-exclusive-license-agreement-with-janssen-for-clinical-stage-drug-candidates-facilitated-by-johnson--johnson-innovation-600372411.html
Johnson & Johnson	Merative	https://www.forbes.com/sites/matthewherper/2015/04/13/ibm-announces-deals-with-apple-johnson-johnson-and-medtronic-in-bid-to-transform-health-care/?sh=5d798ba07b38
Santen Pharmaceutical	Aria pharmaceuticals	https://ariapharma.medium.com/seeing-the-power-of-ai-in-drug-development-984d0044d9ac
Pfizer	Merative	https://www.pfizer.com/news/press-release/press-release-detail/ibm_and_pfizer_to_accelerate_immuno_oncology_research_with_watson_for_drug_discovery
Novartis	Cota Healthcare	https://www.healthcareitnews.com/news/novartis-cota-healthcare-ink-precision-medicine-collaboration-deal
Novartis	Merative	https://www.novartis.com/news/media-releases/novartis-announces-ground-breaking-collaboration-ibm-watson-health-outcomes-based-care-advanced-breast-cancer
Sanofi	Berg	https://www.prnewswire.com/news-releases/berg-enters-into-an-agreement-with-sanofi-pasteur-to-identify-biomarkers-of-flu-vaccine-performance-300545009.html
Servier	Numerate	https://members.luxresearchinc.com/research/case_study/27782
Takeda	Numerate	https://www.genengnews.com/topics/translational-medicine/numerate-to-use-ai-platform-in-developing-drugs-for-takeda/
Mitsubishi Tanabe	Hitachi	https://www.fiercebiotech.com/cro/mitsubishi-tanabe-hitachi-join-forces-ai-enabled-clinical-trials
Teva Pharmaceuticals	Merative	https://www.tevapharm.com/news-and-media/latest-news/teva-pharmaceuticals-and-ibm-partner-to-build-global-e-health-solutions-on-the-ibm-watson-health-cloud/
